# Supplementary material for: Insights from Hi-C data regarding the Pacific salmon louse (Lepeophtheirus salmonis) sex chromosomes
Source: G3 (Bethesda). 2024 Apr 29;14(7):jkae087. doi: 10.1093/g3journal/jkae087 (PMC11228835; doi:10.1093/g3journal/jkae087)
Supplement: jkae087_Supplementary_Data [file jkae087_supplementary_data.zip]

Archive with 7 entries (7 files):
- File_S1_G3-2024-404899.xlsx
- File_S2_G3-2024-404899.pptx
- Supplemental_Material_Legends_G3-2024-404899.docx
- Table_S1_G3-2024-404899.xlsx
- Table_S2_G3-2024-404899.xlsx
- Table_S3_G3-2024-404899.xlsx
- Table_S4_G3-2024-404899.xlsx
