# Supplementary material for: Insights from Hi-C data regarding the Pacific salmon louse (Lepeophtheirus salmonis) sex chromosomes
Source: G3 (Bethesda). 2024 Apr 29;14(7):jkae087. doi: 10.1093/g3journal/jkae087 (PMC11228835; doi:10.1093/g3journal/jkae087)
Supplement: jkae087_Supplementary_Data [file jkae087_supplementary_data.zip › File_S1_G3-2024-404899.xlsx]

## Sheet: Protein Genes & Orthologs
W chromosome
Results from blastn search (Protein)
		Gene found on W Chromosome									Corresponding gene found in the L. salmonis genome (Ortolog)
Potential Sex Determining Gene	Gene Type	Results	Isoform	GeneID	Symbol	Chromosome	Location	Genomic Position	Gene Description	Scientific Name	Ortolog	Query Cover	Percent Identity	Accession	Ortolog Gene Description	Ortolog Gene	Ortolog Location	Notes
Yes	Protein	7		121127771	LOC121127771	13	NC_052143.1 (35755653..35757282, complement)	JADKYV010004739.1 (66114..67743)	transcription initiation factor TFIID subunit 8-like	Lepeophtheirus salmonis								Potential sex determining gene - Sequences that met the criteria (QC>85%,PI>50%) only aligned to the W chromosome (contig misplaced on Chromosome 13).
Yes	Low quality protein	9		121128175	LOC121128175	13	NC_052143.1 (35922021..35953669)	JADKYV010007195.1 (92829..124477)	mitogen-activated protein kinase kinase kinase 9-like	Lepeophtheirus salmonis								Potential sex determining gene - Sequences that met the criteria (QC>85%,PI>50%) only aligned to the W chromosome (contig misplaced on Chromosome 13).
Yes	Protein	29	Isoform X1	121130975	LOC121130975	W chromosome	NW_024048138.1 (173272..178007)		G1/S-specific cyclin-E-like	Lepeophtheirus salmonis								Potential sex determining gene - Sequences that met the criteria (QC>85%,PI>50%) only aligned to the W chromosome
		30	Isoform X2
Yes	Protein	33		121130978	LOC121130978	W chromosome	NW_024048138.1 (169815..172782, complement)		G1/S-specific cyclin-E-like	Lepeophtheirus salmonis								Potential sex determining gene - Sequences that met the criteria (QC>85%,PI>50%) only aligned to the W chromosome
Yes	Protein	34		121130980	LOC121130980	W chromosome	NW_024048138.1 (61226..73503)		uncharacterized LOC121130980	Lepeophtheirus salmonis								Potential sex determining gene - Sequences that met the criteria (QC>85%,PI>50%) only aligned to the W chromosome
Yes	Protein	35		121130981	LOC121130981	W chromosome	NW_024048138.1 (60968..70124)		transcription factor Sox-7-like	Lepeophtheirus salmonis								Potential sex determining gene - Sequences that met the criteria (QC>85%,PI>50%) only aligned to the W chromosome
Yes	Protein	38	Isoform X2	121130984	LOC121130984	W chromosome	NW_024048138.1 (128797..132358)		troponin I-like	Lepeophtheirus salmonis								Potential sex determining gene - Sequences that met the criteria (QC>85%,PI>50%) only aligned to the W chromosome
		39	Isoform X1
Yes	Protein	47		121131292	LOC121131292	W chromosome	NW_024051983.1 (38865..41467)		cilia- and flagella-associated protein 20	Lepeophtheirus salmonis								Potential sex determining gene - Sequences that met the criteria (QC>85%,PI>50%) only aligned to the W chromosome
Yes	Protein	61	Isoform X1	121131305	LOC121131305	W chromosome	NW_024051983.1 (73937..77117, complement)		uncharacterized protein LOC121131305	Lepeophtheirus salmonis								Potential sex determining gene - Sequences that met the criteria (QC>85%,PI>50%) only aligned to the W chromosome
		62	Isoform X3
		63	Isoform X2
Yes	Low quality protein	68		121131421	LOC121131421	W chromosome	NW_024052999.1 (58874..61041, complement)		luc7-like protein 3	Lepeophtheirus salmonis								Potential sex determining gene - Sequences that met the criteria (QC>85%,PI>50%) only aligned to the W chromosome
Yes	Protein	71		121131425	LOC121131425	W chromosome	NW_024052999.1 (92704..95487, complement)		uncharacterized protein LOC121131425	Lepeophtheirus salmonis								Potential sex determining gene - Sequences that met the criteria (QC>85%,PI>50%) only aligned to the W chromosome
	Protein	1		121127622	LOC121127622	13	NC_052143.1 (35838592..35844072, complement)	JADKYV010007195.1 (202426..207906)	kinase suppressor of Ras 2-like	Lepeophtheirus salmonis	Lepeophtheirus salmonis isolate Lsal2020 chromosome 15, UVic_Lsal_1.1	0.96	0.9855	NC_052145.1	kinase suppressor of ras 2-like	LOC121129998	NC_052145.1 (22469658..22475217)	Aligned to Lepeophtheirus salmonis isolate Lsal2020 chromosome 13 UVic_Lsal_1.1 (NC_052143.1) - contig misplaced and should be on the W chromosome.
		2	Isoform X1	121127669	LOC121127669						Did not search
	Protein	3	Isoform X2	121127669	LOC121127669	13	NC_052143.1 (35866145..35895145)	JADKYV010007195.1 (151353..180353)	ecdysone-inducible protein E75-like|nuclear hormone receptor E75	Lepeophtheirus salmonis	Lepeophtheirus salmonis isolate Lsal2020 chromosome 15, UVic_Lsal_1.1	0.85	0.8809	NC_052145.1	nuclear hormone receptor E75-like	LOC121130367	NC_052145.1 (16591587..16615952, complement)	Aligned to Lepeophtheirus salmonis isolate Lsal2020 chromosome 13 UVic_Lsal_1.1 (NC_052143.1) - contig misplaced and should be on the W chromosome.
		4	Isoform X3	121127669	LOC121127669						Did not search
		5	Isoform X4	121127669	LOC121127669						Did not search
	Protein	6		121127735	LOC121127735	13	NC_052143.1 (35766770..35770686)	JADKYV010004739.1 (52710..56626)	mucin-4-like	Lepeophtheirus salmonis	Lepeophtheirus salmonis isolate Lsal2020 chromosome 15, UVic_Lsal_1.1	0.94	0.9283	NC_052145.1	transcription factor spt20 homolog	LOC121130125	NC_052145.1 (12384107..12387668, complement)	Aligned to Lepeophtheirus salmonis isolate Lsal2020 chromosome 13 UVic_Lsal_1.1 (NC_052143.1) - contig misplaced and should be on the W chromosome.
	Protein	8		121128143	LOC121128143	13	NC_052143.1 (35846767..35848602, complement)	JADKYV010007195.1 (197896..199731)	ADP-ribosylation factor-like protein 8B-A	Lepeophtheirus salmonis	Lepeophtheirus salmonis isolate Lsal2020 chromosome 15, UVic_Lsal_1.1	0.98	0.9784	NC_052145.1	ADP-ribosylation factor-like protein 8B-A	LOC121130183	NC_052145.1 (20366699..20368793)	Aligned to Lepeophtheirus salmonis isolate Lsal2020 chromosome 13 UVic_Lsal_1.1 (NC_052143.1) - contig misplaced and should be on the W chromosome.
	Protein	10		121128176	LOC121128176	13	NC_052143.1 (35961446..35964518)	JADKYV010007195.1 (81980..85052)	transcription factor E2F6-like	Lepeophtheirus salmonis	Lepeophtheirus salmonis isolate Lsal2020 chromosome 15, UVic_Lsal_1.1	0.97	0.8376	NC_052145.1	transcription factor e2f2-like	LOC121130251	NC_052145.1 (22500716..22503614)	Aligned to Lepeophtheirus salmonis isolate Lsal2020 chromosome 13 UVic_Lsal_1.1 (NC_052143.1) - contig misplaced and should be on the W chromosome.
	Protein	11		121128177	LOC121128177	13	NC_052143.1 (35906735..35918450, complement)	JADKYV010007195.1 (128048..139763)	ras-related protein Rab-2-like	Lepeophtheirus salmonis	Lepeophtheirus salmonis isolate Lsal2020 chromosome 15, UVic_Lsal_1.1	0.98	0.9621	NC_052145.1	ras-related protein rab-2	LOC121130146	NC_052145.1 (317624..322928)	Aligned to Lepeophtheirus salmonis isolate Lsal2020 chromosome 13 UVic_Lsal_1.1 (NC_052143.1) - contig misplaced and should be on the W chromosome.
	Protein	15		121128369	LOC121128369	13	NC_052143.1 (35785989..35786660, complement)	JADKYV010004739.1 (36736..37407)	uncharacterized protein K02A2.6-like	Lepeophtheirus salmonis	Lepeophtheirus salmonis isolate Lsal2020 chromosome 1, UVic_Lsal_1.1	1	0.8514	NC_052131.1	unannotated		NC_052131.1 (5996685..5997340)	Unannotated - Aligned to multiple locations of the genome that had met the criteria (QC>85%, PI>50%)
	Protein	16		121128371	LOC121128371	13	NC_052143.1 (35974214..35975068)	JADKYV010007195.1 (71430..72284)	enteropeptidase-like	Lepeophtheirus salmonis	Lepeophtheirus salmonis isolate Lsal2020 chromosome 15, UVic_Lsal_1.1	1	0.9252	NC_052145.1	serine protease nudel-like	LOC121130003	NC_052145.1 (13197528..13202107)	Aligned to Lepeophtheirus salmonis isolate Lsal2020 chromosome 13 UVic_Lsal_1.1 (NC_052143.1) - contig misplaced and should be on the W chromosome.
	Protein	20		121128768	LOC121128768	13	NC_052143.1 (35976432..35979442, complement)	JADKYV010007195.1 (67056..70066)	signal transducing adapter molecule 2-like	Lepeophtheirus salmonis	Lepeophtheirus salmonis isolate Lsal2020 chromosome 15, UVic_Lsal_1.1	0.87	0.9929	NC_052145.1	signal transducing adapter molecule 2-like	LOC121130004	NC_052145.1 (13202182..13204362, complement)	Aligned to Lepeophtheirus salmonis isolate Lsal2020 chromosome 13 UVic_Lsal_1.1 (NC_052143.1) - contig misplaced and should be on the W chromosome.
		21	Isoform X1	121130967	LOC121130967						Did not search
	Protein	22	Isoform X4	121130967	LOC121130967	W chromosome	NW_024048138.1 (36123..47809)		sprouty-related, EVH1 domain-containing protein 2-like	Lepeophtheirus salmonis	Lepeophtheirus salmonis isolate Lsal2020 chromosome 15, UVic_Lsal_1.1	0.86	0.8844	NC_052145.1	sprouty-related, EVH1 domain-containing protein 2-like	LOC121129992	NC_052145.1 (13243447..13252698)	Aligned to multiple locations of the genome that had met the criteria (QC>85%, PI>50%)
		23	Isoform X3	121130967	LOC121130967						Did not search
		24	Isoform X2	121130967	LOC121130967						Did not search
	Protein	27		121130972	LOC121130972	W chromosome	NW_024048138.1 (11458..12733)		ER lumen protein-retaining receptor-like	Lepeophtheirus salmonis	Lepeophtheirus salmonis isolate Lsal2020 chromosome 5, UVic_Lsal_1.1	0.9	0.9005	NC_052135.1	ER lumen protein-retaining receptor 1-like	LOC121118483	NC_052135.1 (25741985..25742645, complement)	Aligned to multiple locations of the genome that had met the criteria (QC>85%, PI>50%)
	Protein	37		121130983	LOC121130983	W chromosome	NW_024048138.1 (144933..148586)		uncharacterized LOC121130983	Lepeophtheirus salmonis	Lepeophtheirus salmonis isolate Lsal2020 chromosome 15, UVic_Lsal_1.1	1	0.9827	NC_052145.1	uncharacterized LOC121130245	LOC121130245	NC_052145.1 (24150155..24151569)	Aligned to multiple locations of the genome that had met the criteria (QC>85%, PI>50%)
	Protein	46		121131291	LOC121131291	W chromosome	NW_024051983.1 (34707..38395, complement)		proteasome subunit beta type-2-like	Lepeophtheirus salmonis	Lepeophtheirus salmonis isolate Lsal2020 chromosome 15, UVic_Lsal_1.1	0.97	0.9538	NC_052145.1	proteasome subunit beta type-2-like	LOC121130246	NC_052145.1 (16570323..16574086, complement)	Aligned to multiple locations of the genome that had met the criteria (QC>85%, PI>50%)
	Protein	53		121131297	LOC121131297	W chromosome	NW_024051983.1 (50572..54205, complement)		PHD finger protein 14-like	Lepeophtheirus salmonis	Lepeophtheirus salmonis isolate Lsal2020 chromosome 15, UVic_Lsal_1.1	0.99	0.9761	NC_052145.1	PHD finger protein 14-like	LOC121130034	NC_052145.1 (19791949..19795636)	Aligned to multiple locations of the genome that had met the criteria (QC>85%, PI>50%)
	Protein	55		121131299	LOC121131299	W chromosome	NW_024051983.1 (85392..86418, complement)		uncharacterized protein LOC121131299	Lepeophtheirus salmonis	Lepeophtheirus salmonis isolate Lsal2020 chromosome 5, UVic_Lsal_1.1	0.93	0.8507	NC_052135.1	unannotated		NC_052135.1 (50652821..50653557)	Unannotated - aligned to multiple locations of the genome that had met the criteria.
	Protein	60		121131304	LOC121131304	W chromosome	NW_024051983.1 (96386..98386, complement)		pantothenate kinase 1-like	Lepeophtheirus salmonis	Lepeophtheirus salmonis isolate Lsal2020 chromosome 15, UVic_Lsal_1.1	0.93	0.9406	NC_052145.1	pantothenate kinase 3-like isoform x1	LOC121130186	NC_052145.1 (523046..526357)	Aligned to multiple locations of the genome that had met the criteria (QC>85%, PI>50%)
	Protein	66		121131308	LOC121131308	W chromosome	NW_024051983.1 (100375..102308, complement)		uncharacterized protein LOC121131308	Lepeophtheirus salmonis	Lepeophtheirus salmonis isolate Lsal2020 chromosome 5, UVic_Lsal_1.1	0.96	0.9303	NC_052135.1	uncharacterized LOC121118900	LOC121118900	NC_052135.1 (35213980..35218127, complement)	Aligned to multiple locations of the genome that had met the criteria (QC>85%, PI>50%)
	Protein	67		121131420	LOC121131420	W chromosome	NW_024052999.1 (72123..89029)		TATA box-binding protein-like 1	Lepeophtheirus salmonis	Lepeophtheirus salmonis isolate Lsal2020 chromosome 15, UVic_Lsal_1.1	0.98	0.9339	NC_052145.1	TATA box-binding protein-like 1	LOC121130083	NC_052145.1 (15721228..15735463, complement)	Aligned to multiple locations of the genome that had met the criteria (QC>85%, PI>50%)
	Protein	72		121131427	LOC121131427	W chromosome	NW_024052999.1 (69827..71132, complement)		uncharacterized protein LOC121131427	Lepeophtheirus salmonis	Lepeophtheirus salmonis isolate Lsal2020 chromosome 1, UVic_Lsal_1.1	0.99	0.9016	NC_052131.1	uncharacterized LOC121131753	LOC121131753	NC_052131.1 (45513396..45516248, complement)	Aligned to multiple locations of the genome that had met the criteria (QC>85%, PI>50%)
	Protein	73		121131443	LOC121131443	W chromosome	NW_024053272.1 (698..1962, complement)		prohibitin-2-like	Lepeophtheirus salmonis	Lepeophtheirus salmonis isolate Lsal2020 chromosome 15, UVic_Lsal_1.1	0.98	0.9895	NC_052145.1	prohibitin-2-like	LOC121130232	NC_052145.1 (8670182..8671647, complement)	Aligned to multiple locations of the genome that had met the criteria (QC>85%, PI>50%)
	Pseudogene	Pseudogene		121131426	LOC121131426	W chromosome	NW_024052999.1 (16395..32370)		E3 ubiquitin-protein ligase MIB1-like	Lepeophtheirus salmonis								Pseudogene (did not show up in protein or mRNA search)
	Pseudogene	Pseudogene		121128372	LOC121128372	13	NC_052143.1 (36019517..36021930, complement)	JADKYV010007195.1 (24568..26981)	cytochrome c oxidase subunit 1-like	Lepeophtheirus salmonis								Pseudogene (did not show up in protein or mRNA search)

## Sheet: RNA Genes & Orthologs
W chromosome
Results from blastn search using mRNA
		Gene found on W Chromosome									Corresponding gene found in the L. salmonis genome (Ortolog)
Potential Sex Determining Gene	Gene Type	Results	Isoform	GeneID	Symbol	Chromosome	Location	Genomic position	Gene Description	Scientific Name	Ortolog	Query Cover	Percent Identity	Accession	Ortolog Gene Description	Ortolog Gene	Ortolog Location	Notes
Yes	lncRNA	14		121128254	LOC121128254	13	NC_052143.1 (35813407..35815159)	JADKYV010004739.1 (8237..9989)	uncharacterized LOC121128254	Lepeophtheirus salmonis								Potential sex determining gene - Sequences that met the criteria (QC>85%,PI>50%) only aligned to the W chromosome (contig misplaced on Chromosome 13).
Yes	lncRNA	25		121130969	LOC121130969	W chromosome	NW_024048138.1 (47782..49211, complement)		uncharacterized LOC121130969	Lepeophtheirus salmonis								Potential sex determining gene - Sequences that met the criteria (QC>85%,PI>50%) only aligned to the W chromosome
Yes	lncRNA	31		121130976	LOC121130976	W chromosome	NW_024048138.1 (75749..84878, complement)		uncharacterized LOC121130976	Lepeophtheirus salmonis								Potential sex determining gene - Sequences that met the criteria (QC>85%,PI>50%) only aligned to the W chromosome
Yes	lncRNA	32		121130977	LOC121130977	W chromosome	NW_024048138.1 (168014..169600, complement)		uncharacterized LOC121130977	Lepeophtheirus salmonis								Potential sex determining gene - Sequences that met the criteria (QC>85%,PI>50%) only aligned to the W chromosome
Yes	lncRNA	36		121130982	LOC121130982	W chromosome	NW_024048138.1 (92303..94255)		uncharacterized LOC121130982	Lepeophtheirus salmonis								Potential sex determining gene - Sequences that met the criteria (QC>85%,PI>50%) only aligned to the W chromosome
Yes	lncRNA	40		121130985	LOC121130985	W chromosome	NW_024048138.1 (118169..128671, complement)		uncharacterized LOC121130985	Lepeophtheirus salmonis								Potential sex determining gene - Sequences that met the criteria (QC>85%,PI>50%) only aligned to the W chromosome
Yes	lncRNA	49		121131294	LOC121131294	W chromosome	NW_024051983.1 (33337..34615)		uncharacterized LOC121131294	Lepeophtheirus salmonis								Potential sex determining gene - Sequences that met the criteria (QC>85%,PI>50%) only aligned to the W chromosome
Yes	lncRNA	51	Isoform X2	121131296	LOC121131296	W chromosome	NW_024051983.1 (63372..69254, complement)		uncharacterized LOC121131296	Lepeophtheirus salmonis								Sequences that met the criteria (QC>85%,PI>50%) only aligned to the W chromosome - potential sex determining gene.
		52	Isoform X1	121131296	LOC121131296	W chromosome					Did not search
Yes	lncRNA	54		121131298	LOC121131298	W chromosome	NW_024051983.1 (50013..50645)		uncharacterized LOC121131298	Lepeophtheirus salmonis								Potential sex determining gene - Sequences that met the criteria (QC>85%,PI>50%) only aligned to the W chromosome
	lncRNA	12		121128178	LOC121128178	13	NC_052143.1 (35918749..35920895, complement)	JADKYV010007195.1 (125603..127749)	uncharacterized LOC121128178	Lepeophtheirus salmonis	Lepeophtheirus salmonis isolate Lsal2020 chromosome 15, UVic_Lsal_1.1	0.87	0.8124	NC_052145.1	uncharacterized LOC121130095	LOC121130095	NC_052145.1 (17603256..17605624)	Sequences produced included Lepeophtheirus salmonis isolate Lsal2020 chromosome 13 UVic_Lsal_1.1 (NC_052143.1) - contig misplaced and should be on the W chromosome. Aligned to multiple locations of the genome that had met the criteria (QC>85%, PI>50%)
	lncRNA	13		121128180	LOC121128180	13	NC_052143.1 (35927640..35930337, complement)	JADKYV010007195.1 (116161..118858)	uncharacterized LOC121128180	Lepeophtheirus salmonis	Lepeophtheirus salmonis isolate Lsal2020 chromosome 1, UVic_Lsal_1.1	0.91	0.7925	NC_052131.1	unannotated		NC_052131.1 (43863274..43864245)	Unannotated - aligned to multiple locations of the genome that had met the criteria (QC>85%, PI>50%)
	lncRNA	17	Isoform X2	121128651	LOC121128651	13	NC_052143.1 (35811382..35812566, complement)	JADKYV010004739.1 (10830..12014)	uncharacterized LOC121128651	Lepeophtheirus salmonis	Lepeophtheirus salmonis isolate Lsal2020 chromosome 4, UVic_Lsal_1.1	0.99	0.9656	NC_052134.1	unannotated		NC_052134.1 (32392156..32392417)	Unannotated - aligned to multiple locations of the genome that had met the criteria (QC>85%, PI>50%)
		18	Isoform X1	121128651	LOC121128651						Did not search
		19	Isoform X3	121128651	LOC121128651						Did not search
	lncRNA	26		121130970	LOC121130970	W chromosome	NW_024048138.1 (49726..50722)		uncharacterized LOC121130970	Lepeophtheirus salmonis	Lepeophtheirus salmonis isolate Lsal2020 chromosome 5, UVic_Lsal_1.1	0.98	0.8488	NC_052135.1	uncharacterized LOC121119047	LOC121119047	NC_052135.1 (34314040..34316057)	Aligned to multiple locations of the genome that had met the criteria (QC>85%, PI>50%)
	lncRNA	28		121130973	LOC121130973	W chromosome	NW_024048138.1 (15229..17023)		uncharacterized LOC121130973	Lepeophtheirus salmonis	Lepeophtheirus salmonis isolate Lsal2020 chromosome 12, UVic_Lsal_1.1	0.98	0.8637	NC_052142.1	uncharacterized LOC121127129	LOC121127129	NC_052142.1 (8136122..8168707, complement)	Aligned to multiple locations of the genome that had met the criteria (QC>85%, PI>50%)
	lncRNA	41		121130986	LOC121130986	W chromosome	NW_024048138.1 (21182..21929, complement)		uncharacterized LOC121130986	Lepeophtheirus salmonis	Lepeophtheirus salmonis isolate Lsal2020 chromosome 1, UVic_Lsal_1.1	0.91	0.88	NC_052131.1	uncharacterized LOC121117066	LOC121117066	NC_052131.1 (44462550..44463220)	Aligned to multiple locations of the genome that had met the criteria (QC>85%, PI>50%)
	lncRNA	42	Isoform X1	121130987	LOC121130987	W chromosome	NW_024048138.1 (17685..20986)		uncharacterized LOC121130987	Lepeophtheirus salmonis	Lepeophtheirus salmonis isolate Lsal2020 chromosome 14, UVic_Lsal_1.1	1	0.875	NC_052144.1	uncharacterized LOC121129533	LOC121129533	NC_052144.1 (18252586..18253131)	Aligned to multiple locations of the genome that had met the criteria (QC>85%, PI>50%)
		43	Isoform X3	121130987	LOC121130987	W chromosome					Did not search
		44	Isoform X2	121130987	LOC121130987	W chromosome					Did not search
	lncRNA	45		121130988	LOC121130988	W chromosome	NW_024048138.1 (113254..115944)		uncharacterized LOC121130988	Lepeophtheirus salmonis	Lepeophtheirus salmonis isolate Lsal2020 chromosome 1, UVic_Lsal_1.1	0.99	0.8953	NC_052131.1	unconventional myosin-Ia-like	LOC121117945	NC_052131.1 (16039553..16079704, complement)	Aligned to multiple locations of the genome that had met the criteria (QC>85%, PI>50%)
	lncRNA	48		121131293	LOC121131293	W chromosome	NW_024051983.1 (27497..39612, complement)		uncharacterized LOC121131293	Lepeophtheirus salmonis	Lepeophtheirus salmonis isolate Lsal2020 chromosome 14, UVic_Lsal_1.1	0.9	0.814	NC_052144.1	uncharacterized LOC121129336	LOC121129336	NC_052144.1 (18405464..18632803, complement)	Aligned to multiple locations of the genome that had met the criteria (QC>85%, PI>50%)
	lncRNA	50		121131295	LOC121131295	W chromosome	NW_024051983.1 (32923..33633, complement)		uncharacterized LOC121131295	Lepeophtheirus salmonis	Lepeophtheirus salmonis isolate Lsal2020 chromosome 9, UVic_Lsal_1.1	0.93	0.8973	NC_052139.1	unannotated		NC_052139.1 (4069295..4069702)	Unannotated - aligned to multiple locations of the genome that had met the criteria (QC>85%, PI>50%)
	lncRNA	56		121131300	LOC121131300	W chromosome	NW_024051983.1 (87099..88134, complement)		uncharacterized LOC121131300	Lepeophtheirus salmonis	Lepeophtheirus salmonis isolate Lsal2020 chromosome 12, UVic_Lsal_1.1	0.98	0.8512	NC_052142.1	retinol dehydrogenase 13-like	LOC121127247	NC_052142.1 (5070728..5132274, complement)	Aligned to multiple locations of the genome that had met the criteria (QC>85%, PI>50%)
	lncRNA	57		121131301	LOC121131301	W chromosome	NW_024051983.1 (82432..84509)		uncharacterized LOC121131301	Lepeophtheirus salmonis	Lepeophtheirus salmonis isolate Lsal2020 chromosome 12, UVic_Lsal_1.1	1	0.873	NC_052142.1	unannotated		NC_052142.1 (112468..112836)	Unannotated - aligned to multiple locations of the genome that had met the criteria (QC>85%, PI>50%)
	lncRNA	58		121131302	LOC121131302	W chromosome	NW_024051983.1 (86601..87368)		uncharacterized LOC121131302	Lepeophtheirus salmonis	Lepeophtheirus salmonis isolate Lsal2020 chromosome 12, UVic_Lsal_1.1	1	0.8245	NC_052142.1	unannotated		NC_052142.1 (7137814..7138346)	Unannotated - aligned to multiple locations of the genome that had met the criteria (QC>85%, PI>50%)
	lncRNA	59		121131303	LOC121131303	W chromosome	NW_024051983.1 (18564..19741)		uncharacterized LOC121131303	Lepeophtheirus salmonis	Lepeophtheirus salmonis isolate Lsal2020 chromosome 6, UVic_Lsal_1.1	0.96	0.7928	NC_052136.1	unannotated		NC_052136.1 (6151998..6152358)	Unannotated - aligned to multiple locations of the genome that had met the criteria (QC>85%, PI>50%)
	lncRNA	64		121131306	LOC121131306	W chromosome	NW_024051983.1 (71426..72160, complement)		uncharacterized LOC121131306	Lepeophtheirus salmonis	Lepeophtheirus salmonis isolate Lsal2020 chromosome 13, UVic_Lsal_1.1	1	0.891	NC_052143.1	unannotated		NC_052143.1 (45272789..45273197)	Unannotated - aligned to multiple locations of the genome that had met the criteria (QC>85%, PI>50%)
	lncRNA	65		121131307	LOC121131307	W chromosome	NW_024051983.1 (104275..105634)		uncharacterized LOC121131307	Lepeophtheirus salmonis	Lepeophtheirus salmonis isolate Lsal2020 chromosome 1, UVic_Lsal_1.1	0.92	0.8909	NC_052131.1	phospholipase A2, major isoenzyme-like	LOC121129302	NC_052131.1 (42805303..42900970)	Aligned to multiple locations of the genome that had met the criteria (QC>85%, PI>50%)
	lncRNA	69		121131422	LOC121131422	W chromosome	NW_024052999.1 (61215..62212)		uncharacterized LOC121131422	Lepeophtheirus salmonis	Lepeophtheirus salmonis isolate Lsal2020 chromosome 1, UVic_Lsal_1.1	0.99	0.8155	NC_052131.1	uncharacterized LOC121119376	LOC121119376	NC_052131.1 (20026079..20032794, complement)	Aligned to multiple locations of the genome that had met the criteria (QC>85%, PI>50%)
	lncRNA	70		121131424	LOC121131424	W chromosome	NW_024052999.1 (102741..104654, complement)		uncharacterized LOC121131424	Lepeophtheirus salmonis	Lepeophtheirus salmonis isolate Lsal2020 chromosome 3, UVic_Lsal_1.1	0.89	0.8778	NC_052133.1	RNA pseudouridylate synthase domain-containing protein 2-like	LOC121114953	NC_052133.1 (32800210..32959646)	Aligned to multiple locations of the genome that had met the criteria (QC>85%, PI>50%)
