# Supplementary material for: Insights from Hi-C data regarding the Pacific salmon louse (Lepeophtheirus salmonis) sex chromosomes
Source: G3 (Bethesda). 2024 Apr 29;14(7):jkae087. doi: 10.1093/g3journal/jkae087 (PMC11228835; doi:10.1093/g3journal/jkae087)
Supplement: jkae087_Supplementary_Data [file jkae087_supplementary_data.zip › Table_S1_G3-2024-404899.xlsx]

## Sheet: TableS1
Unique Genes Found on the W-chromosome (potential sex-determining genes)
Asscession Number	Gene Symbol	Assembly	Location	Gene Description
JADKYV010000915.1	LOC121130975	Lepeophtheirus salmonis isolate Lsal2020 unplaced genomic scaffold, UVic_Lsal_1.1 unplaced_contig_1475_pilon	NW_024048138.1 (173272..178007)	G1/S-specific cyclin-E-like
JADKYV010000915.1	LOC121130980	Lepeophtheirus salmonis isolate Lsal2020 unplaced genomic scaffold, UVic_Lsal_1.1 unplaced_contig_1475_pilon	NW_024048138.1 (61226..73503)	uncharacterized LOC121130980
JADKYV010005591.1	LOC121131305	Lepeophtheirus salmonis isolate Lsal2020 unplaced genomic scaffold, UVic_Lsal_1.1 unplaced_contig_406_pilon	NW_024051983.1 (73937..77117, complement)	uncharacterized LOC121131305
JADKYV010006968.1	LOC121131425	Lepeophtheirus salmonis isolate Lsal2020 unplaced genomic scaffold, UVic_Lsal_1.1 unplaced_contig_585_pilon	NW_024052999.1 (92704..95487, complement)	uncharacterized LOC121131425
JADKYV010007267.1	LOC121131443	Unplaced Scaffold Reference UVic_Lsal_1.1 Primary Assembly	NW_024053272.1 (698..1962, complement)	prohibitin-2-like
Primers	Primer Name	Primer Sequence (5'-3')	Product Length (bp)
Pacific L.sal 25s rrna (cytosine-c(5))-methyltransferase nop2-like	L.sal 25S rRNA F primer (10 uM)	ATGTTGTGCGTGTGAGGGTAA	783
	L.sal 25S rRNA R primer (10 uM)	TTCGCTTAAAACGCGACGAAG
Atlantic L.sal 25s rrna (cytosine-c(5))-methyltransferase nop2-like	Atlantic L.sal 25S rRNA F primer (10 uM)	ATGTTGTGTGTGTGAGGGTAA	783
	L.sal 25S rRNA R primer (10 uM)	TTCGCTTAAAACGCGACGAAG
LOC121131443 (Prohibitin-2-like)	L.sal_Prohibitin_F	GAAATTGCATCTCCCAACATTTCAG	453
	L.sal_Prohibitin_R	CCCCGAATCCATGTCCATCC
LOC121131425 (uncharacterized contig_585)	L.sal_LOC121131425_F	AATAAAGTTTGGGAATCACAGGC	558
	L.sal_LOC121131425_R	ACATTTAACACAAAATCAAGCGAGG
LOC121131305 (uncharacterized contig_406)	L.sal_LOC121131305_F	GGTAGCTGAGGACAGCAGTT	576
	L.sal_LOC121131305_R	ATAGCCAGCTCCTTCGTGTG
LOC121130980 (uncharacterized contig_1475)	L.sal_LOC121130980_F	GCTGTCGAATGTCCAGACTCA	597
	L.sal_LOC121130980_R	AGGCTACCTCGTCCATGCTA
LOC121130975 (G1/S-specific cyclin-E-like)	L.sal_LOC121130975_F	TCTTGGTAGGGACAACGTGC	468
	L.sal_LOC121130975_R	GCAGGGTGGGAGTAAGGATG
