# Supplementary material for: Insights from Hi-C data regarding the Pacific salmon louse (Lepeophtheirus salmonis) sex chromosomes
Source: G3 (Bethesda). 2024 Apr 29;14(7):jkae087. doi: 10.1093/g3journal/jkae087 (PMC11228835; doi:10.1093/g3journal/jkae087)
Supplement: jkae087_Supplementary_Data [file jkae087_supplementary_data.zip › Table_S2_G3-2024-404899.xlsx]

## Sheet: TableS2
Species	Collection Site	Collection Date	Sample ID	Phenotypic Sex	Tissue extracted	Nanodrop Results
						260/280	260/230	ng/ul
Pacific	Marine Harvest (Klemtu)	2013-02-27	MH1_M	Male	cephalothorax	2.13	2.23	43.9
Pacific	Marine Harvest (Klemtu)	2013-02-27	MH2_M	Male	cephalothorax	2.12	2.3	42.8
Pacific	Marine Harvest (Klemtu)	2013-02-27	MH3_M	Male	cephalothorax	1.68	3.17	48.1
Pacific	Marine Harvest (Klemtu)	2013-02-27	MH4_M	Male	cephalothorax	2.62	1.02	51
Pacific	Marine Harvest (Klemtu)	2013-02-27	MH5_M	Male	cephalothorax	2.83	1.26	44.1
Pacific	Marine Harvest (Klemtu)	2013-02-27	MH1_F	Female	cephalothorax	2.25	2.19	200
Pacific	Marine Harvest (Klemtu)	2013-02-27	MH2_F	Female	cephalothorax	2.47	2.07	159.1
Pacific	Marine Harvest (Klemtu)	2013-02-27	MH3_F	Female	cephalothorax	2.26	2.13	234
Pacific	Marine Harvest (Klemtu)	2013-02-27	MH4_F	Female	cephalothorax	2.4	1.76	188.5
Pacific	Marine Harvest (Klemtu)	2013-02-27	MH5_F	Female	cephalothorax	2.53	1.61	85.5
Pacific	Klemtu (Goat Cove)	2010-09-02	GC1_M	Male	cephalothorax	2.14	2.33	72.7
Pacific	Klemtu (Goat Cove)	2010-09-02	GC2_M	Male	cephalothorax	2.08	2.08	53.5
Pacific	Klemtu (Goat Cove)	2010-09-02	GC3_M	Male	cephalothorax	2.02	1.82	39.1
Pacific	Klemtu (Goat Cove)	2010-09-02	GC4_M	Male	cephalothorax	2.19	2.07	47.9
Pacific	Klemtu (Goat Cove)	2010-09-02	GC5_M	Male	cephalothorax	1.93	1.79	56.6
Pacific	Klemtu (Goat Cove)	2010-09-02	GC1_F	Female	cephalothorax	2.18	2.34	189.9
Pacific	Klemtu (Goat Cove)	2010-09-02	GC2_F	Female	cephalothorax	2.2	2.41	262.2
Pacific	Klemtu (Goat Cove)	2010-09-02	GC3_F	Female	cephalothorax	2.22	2.43	239.1
Pacific	Klemtu (Goat Cove)	2010-09-02	GC4_F	Female	cephalothorax	2.18	2.27	243.1
Pacific	Klemtu (Goat Cove)	2010-09-02	GC5_F	Female	cephalothorax	2.18	2.38	215.5
Pacific	Mahatta Fish Farm (near Quatsino)	2014-09-10	MA1_M	Male	cephalothorax	1.75	1.15	69.9
Pacific	Mahatta Fish Farm (near Quatsino)	2014-09-10	MA2_M	Male	cephalothorax	1.61	1.16	102.1
Pacific	Mahatta Fish Farm (near Quatsino)	2014-09-10	MA3_M	Male	cephalothorax	1.72	1.17	91.8
Pacific	Mahatta Fish Farm (near Quatsino)	2014-09-10	MA4_M	Male	cephalothorax	1.84	1.2	71.7
Pacific	Mahatta Fish Farm (near Quatsino)	2014-09-10	MA5_M	Male	cephalothorax	1.69	1.36	48.7
Pacific	Mahatta Fish Farm (near Quatsino)	2014-09-10	MA1_F	Female	cephalothorax	1.59	1.34	34.4
Pacific	Mahatta Fish Farm (near Quatsino)	2014-09-10	MA2_F	Female	cephalothorax	1.94	1.75	232.6
Pacific	Mahatta Fish Farm (near Quatsino)	2014-09-10	MA3_F	Female	cephalothorax	1.93	1.78	276.2
Pacific	Mahatta Fish Farm (near Quatsino)	2014-09-10	MA4_F	Female	cephalothorax	2.01	1.88	248.3
Pacific	Mahatta Fish Farm (near Quatsino)	2014-09-10	MA5_F	Female	cephalothorax	1.97	1.89	185.8
Atlantic	Greenland	2011-04-28	GR1_M	Male	cephalothorax	3.24	1.5	44
Atlantic	Greenland	2011-04-28	GR2_M	Male	cephalothorax	2.39	2.6	59.5
Atlantic	Greenland	2011-04-28	GR3_M	Male	cephalothorax	3.16	2.69	15.6
Atlantic	Greenland	2011-04-28	GR4_M	Male	cephalothorax	3.53	2.61	52.6
Atlantic	Greenland	2011-04-28	GR5_M	Male	cephalothorax	1.91	1.48	28.2
Atlantic	Greenland	2011-04-28	GR1_F	Female	cephalothorax	2.17	2.2	179.1
Atlantic	Greenland	2011-04-28	GR2_F	Female	cephalothorax	2.16	2.34	348.8
Atlantic	Greenland	2011-04-28	GR3_F	Female	cephalothorax	2.19	2.42	211.8
Atlantic	Greenland	2011-04-28	GR4_F	Female	cephalothorax	2.18	2.36	302.1
Atlantic	Greenland	2011-04-28	GR5_F	Female	cephalothorax	2.18	2.31	195.5
