# Supplementary material for: Insights from Hi-C data regarding the Pacific salmon louse (Lepeophtheirus salmonis) sex chromosomes
Source: G3 (Bethesda). 2024 Apr 29;14(7):jkae087. doi: 10.1093/g3journal/jkae087 (PMC11228835; doi:10.1093/g3journal/jkae087)
Supplement: jkae087_Supplementary_Data [file jkae087_supplementary_data.zip › Table_S3_G3-2024-404899.xlsx]

## Sheet: TableS3
Reagents Used:	Catalog No.
Promega GoTaq Hot Start Polymerase	M5005
Promega dNTP Mix	U1515
Prohibitin-2					Thermocycling Conditions				Thermocycling Conditions
Master Mix (Pacific L.sal)	x1	Master Mix (Atlantic L.sal)	x1		Pacific L.sal				Atlantic L.sal
Green Buffer	2	Green Buffer	2		95oC	2 minutes			95oC	2 minutes
MgCl2	0.75	MgCl2	0.75		95oC	30 seconds			95oC	30 seconds
dNTPs	0.25	dNTPs	0.25		63oC	30 seconds	30 cycles		63oC	30 seconds	40 cycles
F primer (10 uM)	0.5	F primer (10 uM)	0.5		72oC	30 seconds			72oC	30 seconds
R primer (10 uM)	0.5	R primer (10 uM)	0.5		72oC	5 minutes			72oC	5 minutes
L.sal 25S rRNA F primer (10 uM)	0.5	Atlantic L.sal 25S rRNA F primer (10 uM)	0.5		4oC	HOLD			4oC	HOLD
L.sal 25S rRNA R primer (10 uM)	0.5	L.sal 25S rRNA R primer (10 uM)	0.5
Taq	0.05	Taq	0.05
Water	3.95	Water	3.95
DNA	1	DNA	1
LOC121131425 (uncharacterized contig_585)					Thermocycling Conditions				Thermocycling Conditions
Master Mix (Pacific L.sal)	x1	Master Mix (Atlantic L.sal)	x1		Pacific L.sal				Atlantic L.sal
Green Buffer	2	Green Buffer	2		95oC	2 minutes			95oC	2 minutes
MgCl2	0.75	MgCl2	0.75		95oC	30 seconds			95oC	30 seconds
dNTPs	0.25	dNTPs	0.25		63oC	30 seconds	30 cycles		63oC	30 seconds	40 cycles
F primer (10 uM)	0.5	F primer (10 uM)	0.5		72oC	30 seconds			72oC	30 seconds
R primer (10 uM)	0.5	R primer (10 uM)	0.5		72oC	5 minutes			72oC	5 minutes
L.sal 25S rRNA F primer (10 uM)	0.25	Atlantic L.sal 25S rRNA F primer (10 uM)	0.25		4oC	HOLD			4oC	HOLD
L.sal 25S rRNA R primer (10 uM)	0.25	L.sal 25S rRNA R primer (10 uM)	0.25
Taq	0.05	Taq	0.05
Water	4.45	Water	4.45
DNA	1	DNA	1
LOC121131305 (uncharacterized contig_406)					Thermocycling Conditions				Thermocycling Conditions
Master Mix (Pacific L.sal)	x1	Master Mix (Atlantic L.sal)	x1		Pacific L.sal				Atlantic L.sal
Green Buffer	2	Green Buffer	2		95oC	2 minutes			95oC	2 minutes
MgCl2	0.75	MgCl2	0.75		95oC	30 seconds			95oC	30 seconds
dNTPs	0.25	dNTPs	0.25		63oC	30 seconds	40 cycles		63oC	30 seconds	40 cycles
F primer (10 uM)	0.25	F primer (10 uM)	0.25		72oC	30 seconds			72oC	30 seconds
R primer (10 uM)	0.25	R primer (10 uM)	0.25		72oC	5 minutes			72oC	5 minutes
L.sal 25S rRNA F primer (10 uM)	0.25	Atlantic L.sal 25S rRNA F primer (10 uM)	0.25		4oC	HOLD			4oC	HOLD
L.sal 25S rRNA R primer (10 uM)	0.25	L.sal 25S rRNA R primer (10 uM)	0.25
Taq	0.05	Taq	0.05
Water	4.95	Water	3.95
DNA	2	DNA	2
LOC121130980 (uncharacterized contig_1475)					Thermocycling Conditions				Thermocycling Conditions
Master Mix (Pacific L.sal)	x1	Master Mix (Atlantic L.sal)	x1		Pacific L.sal				Atlantic L.sal
Green Buffer	2	Green Buffer	2		95oC	2 minutes			95oC	2 minutes
MgCl2	0.75	MgCl2	0.75		95oC	30 seconds			95oC	30 seconds
dNTPs	0.25	dNTPs	0.25		63oC	30 seconds	30 cycles		63oC	30 seconds	40 cycles
F primer (10 uM)	0.25	F primer (10 uM)	0.25		72oC	30 seconds			72oC	30 seconds
R primer (10 uM)	0.25	R primer (10 uM)	0.25		72oC	5 minutes			72oC	5 minutes
L.sal 25S rRNA F primer (10 uM)	0.25	Atlantic L.sal 25S rRNA F primer (10 uM)	0.5		4oC	HOLD			4oC	HOLD
L.sal 25S rRNA R primer (10 uM)	0.25	L.sal 25S rRNA R primer (10 uM)	0.5
Taq	0.05	Taq	0.05
Water	4.95	Water	4.45
DNA	1	DNA	1
LOC121130975 (G1/S-specific cyclin-E-like)
Master Mix (Pacific L.sal)	x1	Master Mix (Atlantic L.sal)	x1		Thermocycling Conditions				Thermocycling Conditions
Green Buffer	2	Green Buffer	2		Pacific L.sal				Atlantic L.sal
MgCl2	0.75	MgCl2	0.75		95oC	2 minutes			95oC	2 minutes
dNTPs	0.25	dNTPs	0.25		95oC	30 seconds			95oC	30 seconds
F primer (10 uM)	0.25	F primer (10 uM)	0.5		63oC	30 seconds	30 cycles		63oC	30 seconds	40 cycles
R primer (10 uM)	0.25	R primer (10 uM)	0.5		72oC	30 seconds			72oC	30 seconds
L.sal 25S rRNA F primer (10 uM)	0.25	Atlantic L.sal 25S rRNA F primer (10 uM)	0.5		72oC	5 minutes			72oC	5 minutes
L.sal 25S rRNA R primer (10 uM)	0.25	L.sal 25S rRNA R primer (10 uM)	0.5		4oC	HOLD			4oC	HOLD
Taq	0.05	Taq	0.05
Water	4.95	Water	3.95
DNA	1	DNA	1
