# Supplementary material for: Insights from Hi-C data regarding the Pacific salmon louse (Lepeophtheirus salmonis) sex chromosomes
Source: G3 (Bethesda). 2024 Apr 29;14(7):jkae087. doi: 10.1093/g3journal/jkae087 (PMC11228835; doi:10.1093/g3journal/jkae087)
Supplement: jkae087_Supplementary_Data [file jkae087_supplementary_data.zip › Table_S4_G3-2024-404899.xlsx]

## Sheet: W-chromosome
Comments	Contig ID	Accession	tax_id	Org_name	GeneID	CurrentID	Status	Symbol	Aliases	description	other_designations	chromosome	genomic_nucleotide_accession.version	start_position_on_the_genomic_accession	end_position_on_the_genomic_accession	orientation	exon_count
Protein	Contig_585_pilon	JADKYV010006968	72036	Lepeophtheirus salmonis	121131427	0	live	LOC121131427		uncharacterized LOC121131427	uncharacterized protein LOC121131427	Un	NW_024052999.1	69827	71132	minus	3
Pseudogene	Contig_585_pilon	JADKYV010006968	72036	Lepeophtheirus salmonis	121131426	0	live	LOC121131426		E3 ubiquitin-protein ligase MIB1-like		Un	NW_024052999.1	16395	32370	plus	0
Protein	Contig_585_pilon	JADKYV010006968	72036	Lepeophtheirus salmonis	121131425	0	live	LOC121131425		uncharacterized LOC121131425	uncharacterized protein LOC121131425	Un	NW_024052999.1	92704	95487	minus	2
Non-coding RNA	Contig_585_pilon	JADKYV010006968	72036	Lepeophtheirus salmonis	121131424	0	live	LOC121131424		uncharacterized LOC121131424		Un	NW_024052999.1	102741	104654	minus	2
RNA Sequence	Contig_585_pilon	JADKYV010006968	72036	Lepeophtheirus salmonis	121131422	0	live	LOC121131422		uncharacterized LOC121131422		Un	NW_024052999.1	61215	62212	plus	2
Protein	Contig_585_pilon	JADKYV010006968	72036	Lepeophtheirus salmonis	121131421	0	live	LOC121131421		luc7-like protein 3	LOW QUALITY PROTEIN: luc7-like protein 3	Un	NW_024052999.1	58874	61041	minus	2
Protein	Contig_585_pilon	JADKYV010006968	72036	Lepeophtheirus salmonis	121131420	0	live	LOC121131420		TATA box-binding protein-like 1	TATA box-binding protein-like 1|putative protein, similar to XP_001663841.1	Un	NW_024052999.1	72123	89029	plus	5
Protein	Contig_406_pilon	JADKYV010005591	72036	Lepeophtheirus salmonis	121131308	0	live	LOC121131308		uncharacterized LOC121131308	uncharacterized protein LOC121131308	Un	NW_024051983.1	100375	102308	minus	2
RNA Sequence	Contig_406_pilon	JADKYV010005591	72036	Lepeophtheirus salmonis	121131307	0	live	LOC121131307		uncharacterized LOC121131307		Un	NW_024051983.1	104275	105634	plus	2
RNA Sequence	Contig_406_pilon	JADKYV010005591	72036	Lepeophtheirus salmonis	121131306	0	live	LOC121131306		uncharacterized LOC121131306		Un	NW_024051983.1	71426	72160	minus	2
Protein	Contig_406_pilon	JADKYV010005591	72036	Lepeophtheirus salmonis	121131305	0	live	LOC121131305		uncharacterized LOC121131305	uncharacterized protein LOC121131305	Un	NW_024051983.1	73937	77117	minus	3
Protein	Contig_406_pilon	JADKYV010005591	72036	Lepeophtheirus salmonis	121131304	0	live	LOC121131304		pantothenate kinase 1-like	pantothenate kinase 1-like|putative protein, similar to XP_001121916.2	Un	NW_024051983.1	96386	98386	minus	2
RNA Sequence	Contig_406_pilon	JADKYV010005591	72036	Lepeophtheirus salmonis	121131303	0	live	LOC121131303		uncharacterized LOC121131303		Un	NW_024051983.1	18564	19741	plus	2
RNA Sequence	Contig_406_pilon	JADKYV010005591	72036	Lepeophtheirus salmonis	121131302	0	live	LOC121131302		uncharacterized LOC121131302		Un	NW_024051983.1	86601	87368	plus	2
RNA Sequence	Contig_406_pilon	JADKYV010005591	72036	Lepeophtheirus salmonis	121131301	0	live	LOC121131301		uncharacterized LOC121131301		Un	NW_024051983.1	82432	84509	plus	3
RNA Sequence	Contig_406_pilon	JADKYV010005591	72036	Lepeophtheirus salmonis	121131300	0	live	LOC121131300		uncharacterized LOC121131300		Un	NW_024051983.1	87099	88134	minus	2
Protein	Contig_406_pilon	JADKYV010005591	72036	Lepeophtheirus salmonis	121131299	0	live	LOC121131299		uncharacterized LOC121131299	uncharacterized protein LOC121131299|putative protein, similar to XP_002403126.1	Un	NW_024051983.1	85392	86418	minus	2
RNA Sequence	Contig_406_pilon	JADKYV010005591	72036	Lepeophtheirus salmonis	121131298	0	live	LOC121131298		uncharacterized LOC121131298		Un	NW_024051983.1	50013	50645	plus	2
Protein	Contig_406_pilon	JADKYV010005591	72036	Lepeophtheirus salmonis	121131297	0	live	LOC121131297		PHD finger protein 14-like	PHD finger protein 14-like|PHD finger protein 14like	Un	NW_024051983.1	50572	54205	minus	3
RNA Sequence	Contig_406_pilon	JADKYV010005591	72036	Lepeophtheirus salmonis	121131296	0	live	LOC121131296		uncharacterized LOC121131296		Un	NW_024051983.1	63372	69254	minus	3
RNA Sequence	Contig_406_pilon	JADKYV010005591	72036	Lepeophtheirus salmonis	121131295	0	live	LOC121131295		uncharacterized LOC121131295		Un	NW_024051983.1	32923	33633	minus	2
RNA Sequence	Contig_406_pilon	JADKYV010005591	72036	Lepeophtheirus salmonis	121131294	0	live	LOC121131294		uncharacterized LOC121131294		Un	NW_024051983.1	33337	34615	plus	3
RNA Sequence	Contig_406_pilon	JADKYV010005591	72036	Lepeophtheirus salmonis	121131293	0	live	LOC121131293		uncharacterized LOC121131293		Un	NW_024051983.1	27497	39612	minus	2
Protein	Contig_406_pilon	JADKYV010005591	72036	Lepeophtheirus salmonis	121131292	0	live	LOC121131292		cilia- and flagella-associated protein 20	cilia- and flagella-associated protein 20	Un	NW_024051983.1	38865	41467	plus	2
Protein	Contig_406_pilon	JADKYV010005591	72036	Lepeophtheirus salmonis	121131291	0	live	LOC121131291	PSB2	proteasome subunit beta type-2-like	proteasome subunit beta type-2-like|Proteasome subunit beta type-2	Un	NW_024051983.1	34707	38395	minus	4
RNA Sequence - misplaced on Chromosome 13	Contig_2724_pilon	JADKYV010004739	72036	Lepeophtheirus salmonis	121128651	0	live	LOC121128651		uncharacterized LOC121128651		13	NC_052143.1	35811382	35812566	minus	5
Protein - misplaced on Chromosome 13	Contig_2724_pilon	JADKYV010004739	72036	Lepeophtheirus salmonis	121128369	0	live	LOC121128369		uncharacterized protein K02A2.6-like	uncharacterized protein K02A2.6-like	13	NC_052143.1	35785989	35786660	minus	1
RNA Sequence - misplaced on Chromosome 13	Contig_2724_pilon	JADKYV010004739	72036	Lepeophtheirus salmonis	121128254	0	live	LOC121128254		uncharacterized LOC121128254		13	NC_052143.1	35813407	35815159	plus	2
Protein - misplaced on Chromosome 13	Contig_2724_pilon	JADKYV010004739	72036	Lepeophtheirus salmonis	121127771	0	live	LOC121127771		transcription initiation factor TFIID subunit 8-like	transcription initiation factor TFIID subunit 8-like	13	NC_052143.1	35755653	35757282	minus	2
Protein - misplaced on Chromosome 13	Contig_2724_pilon	JADKYV010004739	72036	Lepeophtheirus salmonis	121127735	0	live	LOC121127735		mucin-4-like	mucin-4-like|putative protein, similar to XP_002422689.1	13	NC_052143.1	35766770	35770686	plus	2
Protein - misplaced on Chromosome 13	Contig_623_pilon	JADKYV010007195	72036	Lepeophtheirus salmonis	121128768	0	live	LOC121128768		signal transducing adapter molecule 2-like	signal transducing adapter molecule 2-like	13	NC_052143.1	35976432	35979442	minus	5
Protein - misplaced on Chromosome 13	Contig_623_pilon	JADKYV010007195	72036	Lepeophtheirus salmonis	121128372	0	live	LOC121128372		cytochrome c oxidase subunit 1-like		13	NC_052143.1	36019517	36021930	minus	0
Protein - misplaced on Chromosome 13	Contig_623_pilon	JADKYV010007195	72036	Lepeophtheirus salmonis	121128371	0	live	LOC121128371		enteropeptidase-like	enteropeptidase-like	13	NC_052143.1	35974214	35975068	plus	1
RNA Sequence - misplaced on Chromosome 13	Contig_623_pilon	JADKYV010007195	72036	Lepeophtheirus salmonis	121128180	0	live	LOC121128180		uncharacterized LOC121128180		13	NC_052143.1	35927640	35930337	minus	3
RNA Sequence - misplaced on Chromosome 13	Contig_623_pilon	JADKYV010007195	72036	Lepeophtheirus salmonis	121128178	0	live	LOC121128178		uncharacterized LOC121128178		13	NC_052143.1	35918749	35920895	minus	2
Protein - misplaced on Chromosome 13	Contig_623_pilon	JADKYV010007195	72036	Lepeophtheirus salmonis	121128177	0	live	LOC121128177	RAB2	ras-related protein Rab-2-like	ras-related protein Rab-2-like|Ras-related protein Rab-2	13	NC_052143.1	35906735	35918450	minus	4
Protein - misplaced on Chromosome 13	Contig_623_pilon	JADKYV010007195	72036	Lepeophtheirus salmonis	121128176	0	live	LOC121128176		transcription factor E2F6-like	transcription factor E2F6-like|transcription factor E2F2like	13	NC_052143.1	35961446	35964518	plus	4
Protein - misplaced on Chromosome 13	Contig_623_pilon	JADKYV010007195	72036	Lepeophtheirus salmonis	121128175	0	live	LOC121128175		mitogen-activated protein kinase kinase kinase 9-like	LOW QUALITY PROTEIN: mitogen-activated protein kinase kinase kinase 9-like	13	NC_052143.1	35922021	35953669	plus	8
Protein - misplaced on Chromosome 13	Contig_623_pilon	JADKYV010007195	72036	Lepeophtheirus salmonis	121128143	0	live	LOC121128143	AR8BA	ADP-ribosylation factor-like protein 8B-A	ADP-ribosylation factor-like protein 8B-A	13	NC_052143.1	35846767	35848602	minus	3
Protein - misplaced on Chromosome 13	Contig_623_pilon	JADKYV010007195	72036	Lepeophtheirus salmonis	121127669	0	live	LOC121127669	E75	ecdysone-inducible protein E75-like	ecdysone-inducible protein E75-like|nuclear hormone receptor E75	13	NC_052143.1	35866145	35895145	plus	9
Protein - misplaced on Chromosome 13	Contig_623_pilon	JADKYV010007195	72036	Lepeophtheirus salmonis	121127622	0	live	LOC121127622		kinase suppressor of Ras 2-like	kinase suppressor of Ras 2-like	13	NC_052143.1	35838592	35844072	minus	7
RNA sequence	Contig_1475_pilon	JADKYV010000915	72036	Lepeophtheirus salmonis	121130988	0	live	LOC121130988		uncharacterized LOC121130988		Un	NW_024048138.1	113254	115944	plus	3
RNA sequence	Contig_1475_pilon	JADKYV010000915	72036	Lepeophtheirus salmonis	121130987	0	live	LOC121130987		uncharacterized LOC121130987		Un	NW_024048138.1	17685	20986	plus	6
RNA sequence	Contig_1475_pilon	JADKYV010000915	72036	Lepeophtheirus salmonis	121130986	0	live	LOC121130986		uncharacterized LOC121130986		Un	NW_024048138.1	21182	21929	minus	2
RNA Sequence	Contig_1475_pilon	JADKYV010000915	72036	Lepeophtheirus salmonis	121130985	0	live	LOC121130985		uncharacterized LOC121130985		Un	NW_024048138.1	118169	128671	minus	7
Protein	Contig_1475_pilon	JADKYV010000915	72036	Lepeophtheirus salmonis	121130984	0	live	LOC121130984		troponin I-like	troponin I-like	Un	NW_024048138.1	128797	132358	plus	4
Protein	Contig_1475_pilon	JADKYV010000915	72036	Lepeophtheirus salmonis	121130983	0	live	LOC121130983		uncharacterized LOC121130983	uncharacterized protein LOC121130983	Un	NW_024048138.1	144933	148586	plus	2
RNA Sequence	Contig_1475_pilon	JADKYV010000915	72036	Lepeophtheirus salmonis	121130982	0	live	LOC121130982		uncharacterized LOC121130982		Un	NW_024048138.1	92303	94255	plus	4
Protein	Contig_1475_pilon	JADKYV010000915	72036	Lepeophtheirus salmonis	121130981	0	live	LOC121130981		transcription factor Sox-7-like	transcription factor Sox-7-like|putative LOC100908412	Un	NW_024048138.1	60968	70124	plus	4
Protein	Contig_1475_pilon	JADKYV010000915	72036	Lepeophtheirus salmonis	121130980	0	live	LOC121130980		uncharacterized LOC121130980	uncharacterized protein LOC121130980	Un	NW_024048138.1	61226	73503	plus	2
Protein	Contig_1475_pilon	JADKYV010000915	72036	Lepeophtheirus salmonis	121130978	0	live	LOC121130978		G1/S-specific cyclin-E-like	G1/S-specific cyclin-E-like|G1/Sspecific cyclinElike	Un	NW_024048138.1	169815	172782	minus	3
RNA Sequence	Contig_1475_pilon	JADKYV010000915	72036	Lepeophtheirus salmonis	121130977	0	live	LOC121130977		uncharacterized LOC121130977		Un	NW_024048138.1	168014	169600	minus	2
RNA Sequence	Contig_1475_pilon	JADKYV010000915	72036	Lepeophtheirus salmonis	121130976	0	live	LOC121130976		uncharacterized LOC121130976		Un	NW_024048138.1	75749	84878	minus	3
Protein	Contig_1475_pilon	JADKYV010000915	72036	Lepeophtheirus salmonis	121130975	0	live	LOC121130975		G1/S-specific cyclin-E-like	G1/S-specific cyclin-E-like	Un	NW_024048138.1	173272	178007	plus	6
RNA Sequence	Contig_1475_pilon	JADKYV010000915	72036	Lepeophtheirus salmonis	121130973	0	live	LOC121130973		uncharacterized LOC121130973		Un	NW_024048138.1	15229	17023	plus	2
Protein	Contig_1475_pilon	JADKYV010000915	72036	Lepeophtheirus salmonis	121130972	0	live	LOC121130972	ERD2	ER lumen protein-retaining receptor-like	ER lumen protein-retaining receptor-like|ER lumen protein retaining receptor	Un	NW_024048138.1	11458	12733	plus	4
Pseudogene	Contig_1475_pilon	JADKYV010000915	72036	Lepeophtheirus salmonis	121130971	0	live	LOC121130971		histone-lysine N-methyltransferase ASHR1-like		Un	NW_024048138.1	110626	112024	minus	0
RNA Sequence	Contig_1475_pilon	JADKYV010000915	72036	Lepeophtheirus salmonis	121130970	0	live	LOC121130970		uncharacterized LOC121130970		Un	NW_024048138.1	49726	50722	plus	2
RNA Sequence	Contig_1475_pilon	JADKYV010000915	72036	Lepeophtheirus salmonis	121130969	0	live	LOC121130969		uncharacterized LOC121130969		Un	NW_024048138.1	47782	49211	minus	3
Protein	Contig_1475_pilon	JADKYV010000915	72036	Lepeophtheirus salmonis	121130967	0	live	LOC121130967	Spred	sprouty-related, EVH1 domain-containing protein 2-like	sprouty-related, EVH1 domain-containing protein 1-like|sprouty-related, EVH1 domain-containing protein 2-like|sproutyrelated protein with EVH1 domain	Un	NW_024048138.1	36123	47809	plus	6
Protein	Contig_6337_pilon	JADKYV010007267	72036	Lepeophtheirus salmonis	121131443	0	live	LOC121131443	PHB2	prohibitin-2-like	prohibitin-2-like|Prohibitin-2|prohibitinlike	Un	NW_024053272.1	698	1962	minus	4
